# Supplementary material for: Heme Oxygenase-1 Predicts Risk Stratification and Immunotherapy Efficacy in Lower Grade Gliomas
Source: Front Cell Dev Biol. 2021 Nov 9;9:760800. doi: 10.3389/fcell.2021.760800 (PMC8631111; doi:10.3389/fcell.2021.760800)
Supplement: Supplementary file 9 [file Table_4.XLSX]

## Sheet: TCGA
Table S4.1. The correlations between risk score and 22 immune cell types in the TCGA cohort.
Tag	Correlation	P value
B_cells_naive	0.122885	0.00554753
B_cells_memory	-0.156572	0.000396911
Plasma_cells	0.0823154	0.0637576
T_cells_CD8	0.171779	9.97846e-05
T_cells_CD4_naive	-0.468962	3.85403e-29
T_cells_CD4_memory_resting	0.345203	1.15814e-15
T_cells_CD4_memory_activated	0.117312	0.00812817
T_cells_follicular_helper	0.0241819	0.586601
T_cells_regulatory_(Tregs)	0.207542	2.38525e-06
T_cells_gamma_delta	0.109244	0.0137568
NK_cells_resting	-0.0479891	0.280331
NK_cells_activated	0.00659677	0.882091
Monocytes	-0.0789472	0.0754412
Macrophages_M0	0.0552857	0.213515
Macrophages_M1	0.220455	5.20925e-07
Macrophages_M2	0.315429	2.14e-09
Dendritic_cells_resting	0.0603221	0.174629
Dendritic_cells_activated	0.138927	0.00169657
Mast_cells_resting	0.0256755	0.563692
Mast_cells_activated	-0.0955971	0.0312185
Eosinophils	0.0172538	0.698053
Neutrophils	0.168521	0.000135498

## Sheet: CGGA
Table S4.2. The correlations between risk score and 22 immune cell types in the CGGA cohort.
Tag	Correlation	P value
B_cells_naive	0.127496	0.00714672
B_cells_memory	-0.30071	9.87725e-11
Plasma_cells	-0.108885	0.0217501
T_cells_CD8	-0.0062223	0.895978
T_cells_CD4_naive	-0.294917	2.32322e-10
T_cells_CD4_memory_resting	0.192071	4.62593e-05
T_cells_CD4_memory_activated	0.0570724	0.23007
T_cells_follicular_helper	-0.0604664	0.203487
T_cells_regulatory_(Tregs)	-0.0575814	0.225933
T_cells_gamma_delta	0.122215	0.00994757
NK_cells_resting	-0.10024	0.0347238
NK_cells_activated	-0.0834815	0.0788881
Monocytes	-0.193956	3.87991e-05
Macrophages_M0	0.110541	0.0198151
Macrophages_M1	0.196244	3.12696e-05
Macrophages_M2	0.360043	4.90597e-15
Dendritic_cells_resting	0.0100404	0.832909
Dendritic_cells_activated	0.192579	4.41252e-05
Mast_cells_resting	-0.0586437	0.217472
Mast_cells_activated	-0.0469518	0.323598
Eosinophils	0.00402608	0.932583
Neutrophils	0.140635	0.00298008
